# Supplementary material for: Dynamics of food sources, ecotypic distribution and Trypanosoma cruzi infection in Triatoma brasiliensis from the northeast of Brazil
Source: PLoS Negl Trop Dis. 2020 Sep 28;14(9):e0008735. doi: 10.1371/journal.pntd.0008735 (PMC7575107; doi:10.1371/journal.pntd.0008735)
Supplement: S1 File — (XLSX) [file pntd.0008735.s001.xlsx]

## Sheet: Plan1
Supplementary file 1
Triatoma brasiliensis population, ID, Municipality, State, Evolutionary stage, Ecotope, Type of habitat, Observed Fauna in situ, Trypanosoma cruzi Natural Infection, sequence length (bp), Description BLASTED, Animal BLASTED (common name), Max Score, Total Score, Query cover, E-value, Identity (%), Accession, geographic Coordinate, N [nymphal state], M= male and F= Female
Population	ID	Municipality	State*	Triatomine species	Stage**	Ecotope	Type of habitat	Observed Fauna in situ	T. cruzi Natural Infection	sequence length (bp)	Description BLASTED	Animal BLASTED (common name)	Max Score	Total Score	Query cover	E-value	Identity (%)	Accession	geographic Coordinate
MV13P	MV13.1P	Marcelino Vieira	RN	T. brasiliensis	N5	Peridomicile	Livestock breeding	Chicken, smal rodents	Negative	334	Gallus gallus isolate AM32 cytochrome b (CytB) gene, partial cds; mitochondrial	chicken	617	617	1	6e-173	1	MG027617.1	-06.248368,-38.206786
MV13P	MV13.2P	Marcelino Vieira	RN	T. brasiliensis	N5	Peridomicile	Livestock breeding	Chicken, smal rodents	Negative	308	Gallus gallus isolate AM29 cytochrome b (CytB) gene, partial cds; mitochondrial	chicken	569	569	1	2e-158	1	MG027614.1	-06.248368,-38.206786
MV13P	MV13.3P	Marcelino Vieira	RN	T. brasiliensis	N5	Peridomicile	Livestock breeding	Chicken, smal rodents	Positive	308	Gallus gallus isolate AM29 cytochrome b (CytB) gene, partial cds; mitochondrial	chicken	560	560	0.99	1e-155	0.9967	MG027614.1	-06.248368,-38.206786
MV13P	MV13.4P	Marcelino Vieira	RN	T. brasiliensis	N5	Peridomicile	Livestock breeding	Chicken, smal rodents	Negative	333	Gallus gallus isolate AM29 cytochrome b (CytB) gene, partial cds; mitochondrial	chicken	616	616	1	2e-172	1	MG027614.1	-06.248368,-38.206786
MV13P	MV13.5P	Marcelino Vieira	RN	T. brasiliensis	N5	Peridomicile	Livestock breeding	Chicken, smal rodents	Negative	347	Gallus gallus mitochondrial partial cytb gene for cytochrome b, breed Mizo-local	chicken	636	636	1	2e-178	0.9971	FM205716.1	-06.248368,-38.206786
MV13P	MV13.6P	Marcelino Vieira	RN	T. brasiliensis	N5	Peridomicile	Livestock breeding	Chicken, smal rodents	Negative	359	Gallus gallus isolate C50a cytochrome b (cytb) gene, partial cds; mitochondrial	chicken	658	658	0.99	0	1	DQ512917.1	-06.248368,-38.206786
MV25P	MV25.1P	Marcelino Vieira	RN	T. brasiliensis	N4	Peridomicile	Livestock breeding	Pig, Snake, lizard	Negative	350	Sus scrofa mitochondrial partial cytb gene for cytochrome b, breed Hampshire	Pig	647	647	1	0	1	FM205714.1	-06.257042,-38.214698
MV25P	MV25.2P	Marcelino Vieira	RN	T. brasiliensis	N4	Peridomicile	Livestock breeding	Pig, Snake, lizard	Positive	353	Sus scrofa isolate P50J cytochrome b-like gene, partial sequence; mitochondrial	Pig	641	641	0.98	4e-180	1	EF593091.1	-06.257042,-38.214698
MV25P	MV25.3P	Marcelino Vieira	RN	T. brasiliensis	N5	Peridomicile	Livestock breeding	Pig, Snake, lizard	Positive	349	Sus scrofa mitochondrial partial cytb gene for cytochrome b, breed Hampshire	Pig	645	645	1	0	1	FM205714.1	-06.257042,-38.214698
MV92P	MV92.1P	Marcelino Vieira	RN	T. brasiliensis	N5	Peridomicile	Woodpiles	Galea sp., frog	Positive	353	Galea spixii voucher MVZ:Mamm:197805 cytochrome b gene, complete cds; mitochondrial	Spix's Yellow-toothed Cavy	562	562	1	3e-156	0.95	GU067492.1	-06.338483,-38.161741
MV92P	MV92.2P	Marcelino Vieira	RN	T. brasiliensis	N5	Peridomicile	Woodpiles	Galea sp., frog	Positive	353	Galea spixii voucher MVZ:Mamm:197805 cytochrome b gene, complete cds; mitochondrial	Spix's Yellow-toothed Cavy	571	571	0.99	5e-159	0.96	GU067492.1	-06.338483,-38.161741
MV92P	MV92.3P	Marcelino Vieira	RN	T. brasiliensis	N5	Peridomicile	Woodpiles	Galea sp., frog	Positive	344	Galea spixii voucher MVZ:Mamm:197805 cytochrome b gene, complete cds; mitochondrial	Spix's Yellow-toothed Cavy	558	558	1	4e-155	0.96	GU067492.1	-06.338483,-38.161741
MV92P	MV92.4P	Marcelino Vieira	RN	T. brasiliensis	N5	Peridomicile	Woodpiles	Galea sp., frog	Positive	348	Galea spixii voucher MVZ:Mamm:197805 cytochrome b gene, complete cds; mitochondrial	Spix's Yellow-toothed Cavy	566	566	1	4E-155	0.96	GU067492.1	-06.338483,-38.161741
MV92P	MV92.5P	Marcelino Vieira	RN	T. brasiliensis	N5	Peridomicile	Woodpiles	Galea sp., frog	Positive	352	Galea spixii voucher MVZ:Mamm:197805 cytochrome b gene, complete cds; mitochondrial	Spix's Yellow-toothed Cavy	571	571	0.99	5e-159	0.96	GU067492.1	-06.338483,-38.161741
MV92P	MV92.6P	Marcelino Vieira	RN	T. brasiliensis	N5	Peridomicile	Woodpiles	Galea sp., frog	Positive	351	Galea spixii voucher MVZ:Mamm:197805 cytochrome b gene, complete cds; mitochondrial	Spix's Yellow-toothed Cavy	566	566	1	2e-157	0.96	GU067492.1	-06.338483,-38.161741
MV92P	MV92.7P	Marcelino Vieira	RN	T. brasiliensis	N5	Peridomicile	Woodpiles	Galea sp., frog	Negative	363	Galea spixii voucher MVZ:Mamm:197805 cytochrome b gene, complete cds; mitochondrial	Spix's Yellow-toothed Cavy	577	577	0.98	1e-160	0.96	GU067492.1	-06.338483,-38.161741
MV92P	MV92.8P	Marcelino Vieira	RN	T. brasiliensis	N4	Peridomicile	Woodpiles	Galea sp., frog	Positive	291	Galea spixii voucher MVZ:Mamm:197805 cytochrome b gene, complete cds; mitochondrial	Spix's Yellow-toothed Cavy	468	468	1	6e-128	0.9553	GU067492.1	-06.338483,-38.161741
MV92P	MV92.9P	Marcelino Vieira	RN	T. brasiliensis	N4	Peridomicile	Woodpiles	Galea sp., frog	Positive	350	Galea spixii voucher MVZ:Mamm:197805 cytochrome b gene, complete cds; mitochondrial	Spix's Yellow-toothed Cavy	568	568	0.99	6e-158	0.96	GU067492.1	-06.338483,-38.161741
MV92P	MV92.10P	Marcelino Vieira	RN	T. brasiliensis	N4	Peridomicile	Woodpiles	Galea sp., frog	Positive	355	Galea spixii voucher MVZ:Mamm:197805 cytochrome b gene, complete cds; mitochondrial	Spix's Yellow-toothed Cavy	527	527	0.99	1e-145	0.95	GU067492.1	-06.338483,-38.161741
MV92P	MV92.12P	Marcelino Vieira	RN	T. brasiliensis	N4	Peridomicile	Woodpiles	Galea sp., frog	Positive	346	Galea spixii voucher MVZ:Mamm:197805 cytochrome b gene, complete cds; mitochondrial	Spix's Yellow-toothed Cavy	564	564	0.99	8e-157	0.96	GU067492.1	-06.338483,-38.161741
MV92P	MV92.13P	Marcelino Vieira	RN	T. brasiliensis	N4	Peridomicile	Woodpiles	Galea sp., frog	Positive	348	Galea spixii voucher MVZ:Mamm:197805 cytochrome b gene, complete cds; mitochondrial	Spix's Yellow-toothed Cavy	566	566	1	2e-157	0.96	GU067492.1	-06.338483,-38.161741
MV92P	MV92.14P	Marcelino Vieira	RN	T. brasiliensis	N4	Peridomicile	Woodpiles	Galea sp., frog	Positive	345	Galea spixii voucher MVZ:Mamm:197805 cytochrome b gene, complete cds; mitochondrial	Spix's Yellow-toothed Cavy	560	560	1	1e-155	0.96	GU067492.1	-06.338483,-38.161741
MV92P	MV92.15P	Marcelino Vieira	RN	T. brasiliensis	N4	Peridomicile	Woodpiles	Galea sp., frog	Positive	348	Galea spixii voucher MVZ:Mamm:197805 cytochrome b gene, complete cds; mitochondrial	Spix's Yellow-toothed Cavy	566	566	1	2e-157	0.96	GU067492.1	-06.338483,-38.161741
MV92P	MV92.16P	Marcelino Vieira	RN	T. brasiliensis	N4	Peridomicile	Woodpiles	Galea sp., frog	Positive	349	Galea spixii voucher MVZ:Mamm:197805 cytochrome b gene, complete cds; mitochondrial	Spix's Yellow-toothed Cavy	555	555	0.99	5e-154	0.96	GU067492.1	-06.338483,-38.161741
MV92P	MV92.18P	Marcelino Vieira	RN	T. brasiliensis	N4	Peridomicile	Woodpiles	Galea sp., frog	Positive	346	Galea spixii voucher MVZ:Mamm:197805 cytochrome b gene, complete cds; mitochondrial	Spix's Yellow-toothed Cavy	555	555	0.99	5e-154	0.96	GU067492.1	-06.338483,-38.161741
MV92P	MV92.19P	Marcelino Vieira	RN	T. brasiliensis	N4	Peridomicile	Woodpiles	Galea sp., frog	Positive	349	Galea spixii voucher MVZ:Mamm:197805 cytochrome b gene, complete cds; mitochondrial	Spix's Yellow-toothed Cavy	568	568	1	6e-158	0.96	GU067492.1	-06.338483,-38.161741
MV92P	MV92.20P	Marcelino Vieira	RN	T. brasiliensis	N5	Peridomicile	Woodpiles	Galea sp., frog	Positive	349	Galea spixii voucher MVZ:Mamm:197805 cytochrome b gene, complete cds; mitochondrial	Spix's Yellow-toothed Cavy	555	555	1	5e-154	0.95	GU067492.1	-06.338483,-38.161741
MV188P	MV188.1P	Marcelino Vieira	RN	T. brasiliensis	N5	Peridomicile	Woodpiles	Galea sp., Lizard, frog	Positive	353	Galea spixii voucher MVZ:Mamm:197805 cytochrome b gene, complete cds; mitochondrial	Spix's Yellow-toothed Cavy	569	569	0.98	2e-158	0.96	GU067492.1	-06.332321,-38.116831
MV188P	MV188.3P	Marcelino Vieira	RN	T. brasiliensis	N5	Peridomicile	Woodpiles	Galea sp., Lizard, frog	Positive	351	Galea spixii voucher MVZ:Mamm:197805 cytochrome b gene, complete cds; mitochondrial	Spix's Yellow-toothed Cavy	571	571	1	5e-159	0.96	GU067492.1	-06.332321,-38.116831
MV188P	MV188.5P	Marcelino Vieira	RN	T. brasiliensis	N5	Peridomicile	Woodpiles	Galea sp., Lizard, frog	Positive	358	Galea spixii voucher MVZ:Mamm:197805 cytochrome b gene, complete cds; mitochondrial	Spix's Yellow-toothed Cavy	573	573	0.98	1e-159	0.96	GU067492.1	-06.332321,-38.116831
MV188P	MV188.6P	Marcelino Vieira	RN	T. brasiliensis	N5	Peridomicile	Woodpiles	Galea sp., Lizard, frog	Positive	349	Galea spixii voucher MVZ:Mamm:197805 cytochrome b gene, complete cds; mitochondrial	Spix's Yellow-toothed Cavy	564	564	0.99	8e-157	0.96	GU067492.1	-06.332321,-38.116831
MV188P	MV188.7P	Marcelino Vieira	RN	T. brasiliensis	N5	Peridomicile	Woodpiles	Galea sp., Lizard, frog	Positive	347	Galea spixii voucher MVZ:Mamm:197805 cytochrome b gene, complete cds; mitochondrial	Spix's Yellow-toothed Cavy	569	569	1	2e-158	0.96	GU067492.1	-06.332321,-38.116831
MV188P	MV188.8P	Marcelino Vieira	RN	T. brasiliensis	N4	Peridomicile	Woodpiles	Galea sp., Lizard, frog	Positive	349	Galea spixii voucher MVZ:Mamm:197805 cytochrome b gene, complete cds; mitochondrial	Spix's Yellow-toothed Cavy	569	569	0.99	2e-158	0.96	GU067492.1	-06.332321,-38.116831
MV188P	MV188.9P	Marcelino Vieira	RN	T. brasiliensis	N4	Peridomicile	Woodpiles	Galea sp., Lizard, frog	Positive	349	Galea spixii voucher MVZ:Mamm:197805 cytochrome b gene, complete cds; mitochondrial	Spix's Yellow-toothed Cavy	573	573	1	1e-159	0.96	GU067492.1	-06.332321,-38.116831
MV188P	MV188.10P	Marcelino Vieira	RN	T. brasiliensis	N4	Peridomicile	Woodpiles	Galea sp., Lizard, frog	Positive	353	Galea spixii voucher MVZ:Mamm:197805 cytochrome b gene, complete cds; mitochondrial	Spix's Yellow-toothed Cavy	571	571	0.99	5e-159	0.96	GU067492.1	-06.332321,-38.116831
MV188P	MV188.11P	Marcelino Vieira	RN	T. brasiliensis	N4	Peridomicile	Woodpiles	Galea sp., Lizard, frog	Positive	347	Galea spixii voucher MVZ:Mamm:197805 cytochrome b gene, complete cds; mitochondrial	Spix's Yellow-toothed Cavy	569	569	1	2e-158	0.96	GU067492.1	-06.332321,-38.116831
MV188P	MV188.12P	Marcelino Vieira	RN	T. brasiliensis	N3	Peridomicile	Woodpiles	Galea sp., Lizard, frog	Positive	352	Galea spixii voucher MVZ:Mamm:197805 cytochrome b gene, complete cds; mitochondrial	Spix's Yellow-toothed Cavy	571	571	1	5e-159	0.96	GU067492.1	-06.332321,-38.116831
MV188P	MV188.13P	Marcelino Vieira	RN	T. brasiliensis	N3	Peridomicile	Woodpiles	Galea sp., Lizard, frog	Positive	357	Galea spixii voucher MVZ:Mamm:197805 cytochrome b gene, complete cds; mitochondrial	Spix's Yellow-toothed Cavy	577	577	0.98	1e-160	0.96	GU067492.1	-06.332321,-38.116831
MV188P	MV188.14P	Marcelino Vieira	RN	T. brasiliensis	N3	Peridomicile	Woodpiles	Galea sp., Lizard, frog	Positive	346	Galea spixii voucher MVZ:Mamm:197805 cytochrome b gene, complete cds; mitochondrial	Spix's Yellow-toothed Cavy	569	569	0.99	2e-158	0.97	GU067492.1	-06.332321,-38.116831
MV188P	MV188.15P	Marcelino Vieira	RN	T. brasiliensis	N3	Peridomicile	Woodpiles	Galea sp., Lizard, frog	Positive	359	Galea spixii voucher MVZ:Mamm:197805 cytochrome b gene, complete cds; mitochondrial	Spix's Yellow-toothed Cavy	568	568	0.98	6e-158	0.96	GU067492.1	-06.332321,-38.116831
MV188P	MV188.16P	Marcelino Vieira	RN	T. brasiliensis	N3	Peridomicile	Woodpiles	Galea sp., Lizard, frog	Positive	346	Galea spixii voucher MVZ:Mamm:197805 cytochrome b gene, complete cds; mitochondrial	Spix's Yellow-toothed Cavy	569	569	0.99	2e-158	0.97	GU067492.1	-06.332321,-38.116831
MV188P	MV188.17P	Marcelino Vieira	RN	T. brasiliensis	N3	Peridomicile	Woodpiles	Galea sp., Lizard, frog	Positive	347	Galea spixii voucher MVZ:Mamm:197805 cytochrome b gene, complete cds; mitochondrial	Spix's Yellow-toothed Cavy	564	564	0.99	8e-157	0.96	GU067492.1	-06.332321,-38.116831
MV188P	MV188.18P	Marcelino Vieira	RN	T. brasiliensis	N3	Peridomicile	Woodpiles	Galea sp., Lizard, frog	Positive	348	Galea spixii voucher MVZ:Mamm:197805 cytochrome b gene, complete cds; mitochondrial	Spix's Yellow-toothed Cavy	571	571	1	5e-159	0.96	GU067492.1	-06.332321,-38.116831
MV191S	MV191.2S	Marcelino Vieira	RN	T. brasiliensis	N5	Sylvatic	Rocky outcrops	Lizards	Positive	656	Bos taurus isolate c962 mitochondrion, partial genome	Cow	115	115	0.11	2e-21	0.9467	MK028750.1	-06.235297,-38.197432
MV191S	MV191.4S	Marcelino Vieira	RN	T. brasiliensis	N5	Sylvatic	Rocky outcrops	Lizards	Positive	335	Tropidurus hispidus voucher MTR12552 cytochrome b (CytB) gene, partial cds; mitochondrial	Lizard	503	503	0.86	2e-138	0.98	KU245065.1	-06.235297,-38.197432
MV191S	MV191.6S	Marcelino Vieira	RN	T. brasiliensis	N5	Sylvatic	Rocky outcrops	Lizards	Positive	344	Thrichomys apereoides XI 102 cytochrome b (cytb) gene, partial cds; mitochondrial gene for mitochondrial product	Rodent	474	472	0.98	4e-125	0.9682	AY083338.1	-06.235297,-38.197432
MV191S	MV191.9S	Marcelino Vieira	RN	T. brasiliensis	N2	Sylvatic	Rocky outcrops	Lizards	Positive	311	Tropidurus hispidus voucher MTR12552 cytochrome b (CytB) gene, partial cds; mitochondrial	Lizard	503	503	0.86	2e-138	0.98	KU245065.1	-06.235297,-38.197432
MV193S	MV193.1S	Marcelino Vieira	RN	T. brasiliensis	F	Sylvatic	Rocky outcrops	Galea sp.	Positive	212	Felis catus mitochondrial cytb gene for cytochrome b, complete cds, haplotype: B-type	Cat	375	375	1	2e-100	0.9858	AB194813.1	-06.298487,-38.150404
MV193S	MV193.3S	Marcelino Vieira	RN	T. brasiliensis	F	Sylvatic	Rocky outcrops	Galea sp.	Positive	301	Procyon cancrivorus isolate SP76 cytochrome b (cytb) gene, complete cds; mitochondrial	Raccoon	540	540	1	1e-149	0.99	KT626625.1	-06.298487,-38.150404
MV193S	MV193.4S	Marcelino Vieira	RN	T. brasiliensis	N3	Sylvatic	Rocky outcrops	Galea sp.	Positive	351	Tupinambis merianae USNMField 166779 cytochrome b gene, partial cds; mitochondrial gene for mitochondrial product	Lizard	544	544	0.85	1e-150	0.9933	AF151181.1	-06.298487,-38.150404
MV193S	MV193.6S	Marcelino Vieira	RN	T. brasiliensis	N3	Sylvatic	Rocky outcrops	Galea sp.	Positive	300	Tupinambis merianae USNMField 166779 cytochrome b gene, partial cds; mitochondrial gene for mitochondrial product	Lizard	459	459	0.84	4e-125	0.9921	AF151181.1	-06.298487,-38.150404
MV193S	MV193.8S	Marcelino Vieira	RN	T. brasiliensis	N4	Sylvatic	Rocky outcrops	Galea sp.	Positive	367	Felis catus isolate 23 cytochrome b (cytb) gene, partial cds; mitochondrial	Cat	634	634	0.97	7e-178	0.9832	KX348260.1	-06.298487,-38.150404
MV193S	MV193.14S	Marcelino Vieira	RN	T. brasiliensis	N4	Sylvatic	Rocky outcrops	Galea sp.	Positive	348	Felis catus isolate 23 cytochrome b (cytb) gene, partial cds; mitochondrial	Cat	632	632	1	2e-177	0.9943	KX348260.1	-06.298487,-38.150404
MV193S	MV193.15S	Marcelino Vieira	RN	T. brasiliensis	N4	Sylvatic	Rocky outcrops	Galea sp.	Positive	354	Tupinambis merianae USNMField 166779 cytochrome b gene, partial cds; mitochondrial gene for mitochondrial product	Lizard	534	534	0.85	6e-148	0.99	AF151181.1	-06.298487,-38.150404
MV193S	MV193.16S	Marcelino Vieira	RN	T. brasiliensis	N4	Sylvatic	Rocky outcrops	Galea sp.	Positive	370	Felis catus isolate 23 cytochrome b (cytb) gene, partial cds; mitochondrial	Cat	645	645	0.96	0	0.9916	KX348260.1	-06.298487,-38.150404
MV193S	MV193.18S	Marcelino Vieira	RN	T. brasiliensis	N3	Sylvatic	Rocky outcrops	Galea sp.	Positive	357	Felis catus isolate 23 cytochrome b (cytb) gene, partial cds; mitochondrial	Cat	636	636	0.98	2e-178	0.9943	KX348260.1	-06.298487,-38.150404
MV193S	MV193.19S	Marcelino Vieira	RN	T. brasiliensis	N4	Sylvatic	Rocky outcrops	Galea sp.	Negative	351	Phyllopezus periosus voucher 887014 cytochrome b (cytb) gene, partial cds; mitochondrial	Lizard	619	619	1	2e-173	0.9858	JQ826828.1	-06.298487,-38.150404
MV216S	MV216.1S	Marcelino Vieira	RN	T. brasiliensis	N3	Sylvatic	Rocky outcrops	Galea sp., Lizard	Positive	360	Galea spixii voucher MVZ:Mamm:197805 cytochrome b gene, complete cds; mitochondrial	Spix's Yellow-toothed Cavy	571	571	0.99	5e-159	0.9552	GU067492.1	-06.304445,-38.183405
MV216S	MV216.3S	Marcelino Vieira	RN	T. brasiliensis	N3	Sylvatic	Rocky outcrops	Galea sp., Lizard	Positive	295	Galea spixii voucher MVZ:Mamm:197805 cytochrome b gene, complete cds; mitochondrial	Spix's Yellow-toothed Cavy	468	468	0.97	6e-128	0.9585	GU067492.1	-06.304445,-38.183405
MV216S	MV216.4S	Marcelino Vieira	RN	T. brasiliensis	N3	Sylvatic	Rocky outcrops	Galea sp., Lizard	Positive	297	Galea spixii voucher MVZ:Mamm:197805 cytochrome b gene, complete cds; mitochondrial	Spix's Yellow-toothed Cavy	457	457	0.97	1e-124	0.9516	GU067492.1	-06.304445,-38.183405
MV216S	MV216.5S	Marcelino Vieira	RN	T. brasiliensis	N4	Sylvatic	Rocky outcrops	Galea sp., Lizard	Positive	355	Galea spixii voucher MVZ:Mamm:197805 cytochrome b gene, complete cds; mitochondrial	Spix's Yellow-toothed Cavy	582	582	0.98	2e-162	0.9658	GU067492.1	-06.304445,-38.183405
MV216S	MV216.6S	Marcelino Vieira	RN	T. brasiliensis	N4	Sylvatic	Rocky outcrops	Galea sp., Lizard	Positive	355	Galea spixii voucher MVZ:Mamm:197805 cytochrome b gene, complete cds; mitochondrial	Spix's Yellow-toothed Cavy	571	571	0.99	5e-159	0.9576	GU067492.1	-06.304445,-38.183405
MV216S	MV216.7S	Marcelino Vieira	RN	T. brasiliensis	N4	Sylvatic	Rocky outcrops	Galea sp., Lizard	Positive	350	Galea spixii voucher MVZ:Mamm:197805 cytochrome b gene, complete cds; mitochondrial	Spix's Yellow-toothed Cavy	564	564	0.99	9e-157	0.9597	GU067492.1	-06.304445,-38.183405
MV216S	MV216.8S	Marcelino Vieira	RN	T. brasiliensis	N4	Sylvatic	Rocky outcrops	Galea sp., Lizard	Negative	356	Tropidurus semitaeniatus voucher MTR15579 cytochrome b (cytb) gene, partial cds; mitochondrial	Lizard	540	540	0.95	1e-149	0.96	KR707088.1	-06.304445,-38.183405
MV216S	MV216.9S	Marcelino Vieira	RN	T. brasiliensis	N4	Sylvatic	Rocky outcrops	Galea sp., Lizard	Positive	292	Galea spixii voucher MVZ:Mamm:197805 cytochrome b gene, complete cds; mitochondrial	Spix's Yellow-toothed Cavy	477	477	0.99	1e-130	0.9622	GU067492.1	-06.304445,-38.183405
MV216S	MV216.11S	Marcelino Vieira	RN	T. brasiliensis	N4	Sylvatic	Rocky outcrops	Galea sp., Lizard	Positive	285	Galea spixii voucher MVZ:Mamm:197805 cytochrome b gene, complete cds; mitochondrial	Spix's Yellow-toothed Cavy	470	470	0.99	2e-128	0.9648	GU067492.1	-06.304445,-38.183405
MV216S	MV216.12S	Marcelino Vieira	RN	T. brasiliensis	N3	Sylvatic	Rocky outcrops	Galea sp., Lizard	Negative	365	Galea spixii voucher MVZ:Mamm:197805 cytochrome b gene, complete cds; mitochondrial	Spix's Yellow-toothed Cavy	577	577	0.97	1e-160	0.958	GU067492.1	-06.304445,-38.183405
MV216S	MV216.14S	Marcelino Vieira	RN	T. brasiliensis	F	Sylvatic	Rocky outcrops	Galea sp., Lizard	Positive	276	Dubusia taeniata specimen voucher LSUMNS B-7710 cytochrome b (cytb) gene, complete cds; mitochondrial	Bird***	379	379	0.9	3e-101	0.95	AY383098.1	-06.304445,-38.183405
MV216S	MV216.15S	Marcelino Vieira	RN	T. brasiliensis	M	Sylvatic	Rocky outcrops	Galea sp., Lizard	Positive	287	Galea spixii voucher MVZ:Mamm:197805 cytochrome b gene, complete cds; mitochondrial	Spix's Yellow-toothed Cavy	455	455	0.97	4e-124	0.9606	GU067492.1	-06.304445,-38.183405
MV216S	MV216.16S	Marcelino Vieira	RN	T. brasiliensis	N5	Sylvatic	Rocky outcrops	Galea sp., Lizard	Negative	363	Galea spixii voucher MVZ:Mamm:197805 cytochrome b gene, complete cds; mitochondrial	Spix's Yellow-toothed Cavy	579	579	0.99	3e-161	0.9557	GU067492.1	-06.304445,-38.183405
MV216S	MV216.17S	Marcelino Vieira	RN	T. brasiliensis	N5	Sylvatic	Rocky outcrops	Galea sp., Lizard	Negative	360	Galea spixii voucher MVZ:Mamm:197805 cytochrome b gene, complete cds; mitochondrial	Spix's Yellow-toothed Cavy	577	577	0.97	1e-160	0.963	GU067492.1	-06.304445,-38.183405
MV216S	MV216.19S	Marcelino Vieira	RN	T. brasiliensis	N5	Sylvatic	Rocky outcrops	Galea sp., Lizard	Positive	356	Galea spixii voucher MVZ:Mamm:197805 cytochrome b gene, complete cds; mitochondrial	Spix's Yellow-toothed Cavy	579	579	0.99	3e-161	0.9605	GU067492.1	-06.304445,-38.183405
CN86-1P	CN86-1.2P	Currais Novos	RN	T. brasiliensis	N5	Peridomicile	Woodpiles	Small Marsupial, Galea sp., Kerodon rupestris	Positive	295	Galea spixii voucher MVZ:Mamm:197805 cytochrome b gene, complete cds; mitochondrial	Spix's Yellow-toothed Cavy	488	488	0.99	4e-134	0.97	GU067492.1	-06.283900,-36.486600
CN86-1P	CN86-1.3P	Currais Novos	RN	T. brasiliensis	N5	Peridomicile	Woodpiles	Small Marsupial, Galea sp., Kerodon rupestris	Negative	354	Galea spixii voucher MVZ:Mamm:197805 cytochrome b gene, complete cds; mitochondrial	Spix's Yellow-toothed Cavy	568	568	0.99	6e-158	0.95	GU067492.1	-06.283900,-36.486600
CN86-1P	CN86-1.4P	Currais Novos	RN	T. brasiliensis	N5	Peridomicile	Woodpiles	Small Marsupial, Galea sp., Kerodon rupestris	Positive	357	Galea spixii voucher MVZ:Mamm:197805 cytochrome b gene, complete cds; mitochondrial	Spix's Yellow-toothed Cavy	573	573	0.98	1e-159	0.96	GU067492.1	-06.283900,-36.486600
CN86-1P	CN86-1.5P	Currais Novos	RN	T. brasiliensis	N5	Peridomicile	Woodpiles	Small Marsupial, Galea sp., Kerodon rupestris	Negative	343	Galea spixii voucher MVZ:Mamm:197805 cytochrome b gene, complete cds; mitochondrial	Spix's Yellow-toothed Cavy	558	558	1	4e-155	0.96	GU067492.1	-06.283900,-36.486600
CN86-1P	CN86-1.6P	Currais Novos	RN	T. brasiliensis	N5	Peridomicile	Woodpiles	Small Marsupial, Galea sp., Kerodon rupestris	Positive	358	Galea spixii voucher MVZ:Mamm:197805 cytochrome b gene, complete cds; mitochondrial	Spix's Yellow-toothed Cavy	571	571	0.98	5e-159	0.96	GU067492.1	-06.283900,-36.486600
CN86-1P	CN86-1.8P	Currais Novos	RN	T. brasiliensis	N5	Peridomicile	Woodpiles	Small Marsupial, Galea sp., Kerodon rupestris	Positive	299	Galea spixii voucher MVZ:Mamm:197805 cytochrome b gene, complete cds; mitochondrial	Spix's Yellow-toothed Cavy	457	457	0.96	1e-124	0.95	GU067492.1	-06.283900,-36.486600
CN86-1P	CN86-1.9P	Currais Novos	RN	T. brasiliensis	N5	Peridomicile	Woodpiles	Small Marsupial, Galea sp., Kerodon rupestris	Negative	359	Galea spixii voucher MVZ:Mamm:197805 cytochrome b gene, complete cds; mitochondrial	Spix's Yellow-toothed Cavy	577	577	0.97	1e-160	0.96	GU067492.1	-06.283900,-36.486600
CN86-1P	CN86-1.10P	Currais Novos	RN	T. brasiliensis	N5	Peridomicile	Woodpiles	Small Marsupial, Galea sp., Kerodon rupestris	Negative	343	Galea spixii voucher MVZ:Mamm:197805 cytochrome b gene, complete cds; mitochondrial	Spix's Yellow-toothed Cavy	562	562	1	3e-156	0.96	GU067492.1	-06.283900,-36.486600
CN86-1P	CN86-1.12P	Currais Novos	RN	T. brasiliensis	N5	Peridomicile	Woodpiles	Small Marsupial, Galea sp., Kerodon rupestris	Negative	355	Galea spixii voucher MVZ:Mamm:197805 cytochrome b gene, complete cds; mitochondrial	Spix's Yellow-toothed Cavy	573	573	0.98	1e-159	0.96	GU067492.1	-06.283900,-36.486600
CN86-1P	CN86-1.14P	Currais Novos	RN	T. brasiliensis	N4	Peridomicile	Woodpiles	Small Marsupial, Galea sp., Kerodon rupestris	Positive	344	Galea spixii voucher MVZ:Mamm:197805 cytochrome b gene, complete cds; mitochondrial	Spix's Yellow-toothed Cavy	569	569	1	2e-158	0.97	GU067492.1	-06.283900,-36.486600
CN86-1P	CN86-1.15P	Currais Novos	RN	T. brasiliensis	N4	Peridomicile	Woodpiles	Small Marsupial, Galea sp., Kerodon rupestris	Negative	335	Tropidurus hispidus voucher MTR12552 cytochrome b (CytB) gene, partial cds; mitochondrial	Lizard	503	503	0.86	2e-138	0.98	KU245065.1	-06.283900,-36.486600
CN86-1P	CN86-1.16P	Currais Novos	RN	T. brasiliensis	N4	Peridomicile	Woodpiles	Small Marsupial, Galea sp., Kerodon rupestris	Positive	357	Galea spixii voucher MVZ:Mamm:197805 cytochrome b gene, complete cds; mitochondrial	Spix's Yellow-toothed Cavy	571	571	0.98	5e-159	0.96	GU067492.1	-06.283900,-36.486600
CN86-3P	CN86-3.1P	Currais Novos	RN	T. brasiliensis	N5	Peridomicile	Woodpiles	Small Marsupial, Galea sp., Kerodon rupestris	Positive	278	Galea spixii voucher MVZ:Mamm:197805 cytochrome b gene, complete cds; mitochondrial	Spix's Yellow-toothed Cavy	468	468	0.98	5e-128	0.97	GU067492.1	-06.283900,-36.486600
CN86-3P	CN86-3.2P	Currais Novos	RN	T. brasiliensis	N5	Peridomicile	Woodpiles	Small Marsupial, Galea sp., Kerodon rupestris	Positive	357	Galea spixii voucher MVZ:Mamm:197805 cytochrome b gene, complete cds; mitochondrial	Spix's Yellow-toothed Cavy	577	577	0.98	1e-160	0.96	GU067492.1	-06.283900,-36.486600
CN86-3P	CN86-3.3P	Currais Novos	RN	T. brasiliensis	N5	Peridomicile	Woodpiles	Small Marsupial, Galea sp., Kerodon rupestris	Negative	313	Philodryas nattereri cytochrome b gene, partial cds; mitochondrial gene for mitochondrial product	Snake	531	531	0.93	7e-147	0.99	AF236806.1	-06.283900,-36.486600
CN86-3P	CN86-3.4P	Currais Novos	RN	T. brasiliensis	N5	Peridomicile	Woodpiles	Small Marsupial, Galea sp., Kerodon rupestris	Negative	366	Galea spixii voucher MVZ:Mamm:197805 cytochrome b gene, complete cds; mitochondrial	Spix's Yellow-toothed Cavy	577	577	0.97	1e-160	0.96	GU067492.1	-06.283900,-36.486600
CN86-3P	CN86-3.5P	Currais Novos	RN	T. brasiliensis	N5	Peridomicile	Woodpiles	Small Marsupial, Galea sp., Kerodon rupestris	Positive	352	Galea spixii voucher MVZ:Mamm:197805 cytochrome b gene, complete cds; mitochondrial	Spix's Yellow-toothed Cavy	577	577	0.99	1e-160	0.96	GU067492.1	-06.283900,-36.486600
CN86-3P	CN86-3.6P	Currais Novos	RN	T. brasiliensis	N5	Peridomicile	Woodpiles	Small Marsupial, Galea sp., Kerodon rupestris	Negative	317	Galea spixii voucher MVZ:Mamm:197805 cytochrome b gene, complete cds; mitochondrial	Spix's Yellow-toothed Cavy	512	512	0.99	3e-141	0.96	GU067492.1	-06.283900,-36.486600
CN86-3P	CN86-3.7P	Currais Novos	RN	T. brasiliensis	N5	Peridomicile	Woodpiles	Small Marsupial, Galea sp., Kerodon rupestris	Positive	347	Galea spixii voucher MVZ:Mamm:197805 cytochrome b gene, complete cds; mitochondrial	Spix's Yellow-toothed Cavy	569	569	1	2e-158	0.96	GU067492.1	-06.283900,-36.486600
CN86-3P	CN86-3.8P	Currais Novos	RN	T. brasiliensis	N5	Peridomicile	Woodpiles	Small Marsupial, Galea sp., Kerodon rupestris	Positive	366	Galea spixii voucher MVZ:Mamm:197805 cytochrome b gene, complete cds; mitochondrial	Spix's Yellow-toothed Cavy	582	582	0.97	2e-162	0.96	GU067492.1	-06.283900,-36.486600
CN86-3P	CN86-3.9P	Currais Novos	RN	T. brasiliensis	N5	Peridomicile	Woodpiles	Small Marsupial, Galea sp., Kerodon rupestris	Positive	357	Galea spixii voucher MVZ:Mamm:197805 cytochrome b gene, complete cds; mitochondrial	Spix's Yellow-toothed Cavy	571	571	0.98	5e-159	0.96	GU067492.1	-06.283900,-36.486600
CN86-3P	CN86-3.10P	Currais Novos	RN	T. brasiliensis	N5	Peridomicile	Woodpiles	Small Marsupial, Galea sp., Kerodon rupestris	Positive	280	Galea spixii voucher MVZ:Mamm:197805 cytochrome b gene, complete cds; mitochondrial	Spix's Yellow-toothed Cavy	479	479	1	2e-131	0.98	GU067492.1	-06.283900,-36.486600
CN86-3P	CN86-3.11P	Currais Novos	RN	T. brasiliensis	N5	Peridomicile	Woodpiles	Small Marsupial, Galea sp., Kerodon rupestris	Positive	347	Galea spixii voucher MVZ:Mamm:197805 cytochrome b gene, complete cds; mitochondrial	Spix's Yellow-toothed Cavy	569	569	1	2e-158	0.96	GU067492.1	-06.283900,-36.486600
CN86-3P	CN86-3.12P	Currais Novos	RN	T. brasiliensis	N5	Peridomicile	Woodpiles	Small Marsupial, Galea sp., Kerodon rupestris	Negative	352	Galea spixii voucher MVZ:Mamm:197805 cytochrome b gene, complete cds; mitochondrial	Spix's Yellow-toothed Cavy	582	582	0.99	2e-162	0.97	GU067492.1	-06.283900,-36.486600
CN86-3P	CN86-3.13P	Currais Novos	RN	T. brasiliensis	N5	Peridomicile	Woodpiles	Small Marsupial, Galea sp., Kerodon rupestris	Positive	289	Kerodon rupestris voucher KR40 cytochrome B (cytb) gene, partial cds; mitochondrial	Rock cavy	481	481	0.98	7e-132	0.9718	GU136722.1	-06.283900,-36.486600
CN86-3P	CN86-3.14P	Currais Novos	RN	T. brasiliensis	N5	Peridomicile	Woodpiles	Small Marsupial, Galea sp., Kerodon rupestris	Positive	352	Galea spixii voucher MVZ:Mamm:197805 cytochrome b gene, complete cds; mitochondrial	Spix's Yellow-toothed Cavy	577	577	0.99	1e-160	0.96	GU067492.1	-06.283900,-36.486600
CN86-3P	CN86-3.15P	Currais Novos	RN	T. brasiliensis	N4	Peridomicile	Woodpiles	Small Marsupial, Galea sp., Kerodon rupestris	Positive	365	Galea spixii voucher MVZ:Mamm:197805 cytochrome b gene, complete cds; mitochondrial	Spix's Yellow-toothed Cavy	584	584	0.98	6e-163	0.96	GU067492.1	-06.283900,-36.486600
CN69P	CN69.1P	Currais Novos	RN	T. brasiliensis	N5	Peridomicile	Mineral piles	Galea sp., Lizards	Positive	364	Galea spixii voucher MVZ:Mamm:197805 cytochrome b gene, complete cds; mitochondrial	Spix's Yellow-toothed Cavy	536	536	0.97	2e-148	0.95	GU067492.1	-06.232900, -36.510300
CN69P	CN69.2P	Currais Novos	RN	T. brasiliensis	N5	Peridomicile	Mineral piles	Galea sp., Lizards	Positive	357	Kerodon rupestris voucher KR40 cytochrome B (cytb) gene, partial cds; mitochondrial	Rock cavy	593	593	0.99	1e-165	0.97	GU136722.1	-06.232900, -36.510300
CN69P	CN69.5P	Currais Novos	RN	T. brasiliensis	N5	Peridomicile	Mineral piles	Galea sp., Lizards	Positive	366	Galea spixii voucher MVZ:Mamm:197805 cytochrome b gene, complete cds; mitochondrial	Spix's Yellow-toothed Cavy	577	577	0.97	1e-160	0.958	GU067492.1	-06.232900, -36.510300
CN69P	CN69.6P	Currais Novos	RN	T. brasiliensis	N5	Peridomicile	Mineral piles	Galea sp., Lizards	Negative	350	Galea spixii voucher MVZ:Mamm:197805 cytochrome b gene, complete cds; mitochondrial	Spix's Yellow-toothed Cavy	564	564	0.99	9e-157	0.9597	GU067492.1	-06.232900, -36.510300
CN69P	CN69.8P	Currais Novos	RN	T. brasiliensis	N5	Peridomicile	Mineral piles	Galea sp., Lizards	Positive	295	Galea spixii voucher MVZ:Mamm:197805 cytochrome b gene, complete cds; mitochondrial	Spix's Yellow-toothed Cavy	462	462	0.97	3e-126	0.955	GU067492.1	-06.232900, -36.510300
CN69P	CN69.10P	Currais Novos	RN	T. brasiliensis	N5	Peridomicile	Mineral piles	Galea sp., Lizards	Positive	359	Galea spixii voucher MVZ:Mamm:197805 cytochrome b gene, complete cds; mitochondrial	Spix's Yellow-toothed Cavy	568	568	0.97	7e-158	0.9573	GU067492.1	-06.232900, -36.510300
CN69P	CN69.11P	Currais Novos	RN	T. brasiliensis	N5	Peridomicile	Mineral piles	Galea sp., Lizards	Positive	357	Felis catus mitochondrial cytb gene for cytochrome b, complete cds, haplotype: B-type	Cat	636	636	0.99	2e-178	0.99	AB194813.1	-06.232900, -36.510300
CN69P	CN69.13P	Currais Novos	RN	T. brasiliensis	N5	Peridomicile	Mineral piles	Galea sp., Lizards	Positive	200	Felis catus mitochondrial cytb gene for cytochrome b, complete cds, haplotype: B-type	Cat	276	276	1	2e-70	0.95	AB194813.1	-06.232900, -36.510300
CN69P	CN69.22P	Currais Novos	RN	T. brasiliensis	N5	Peridomicile	Mineral piles	Galea sp., Lizards	Negative	287	Galea spixii voucher MVZ:Mamm:197805 cytochrome b gene, complete cds; mitochondrial	Spix's Yellow-toothed Cavy	455	455	0.99	4e-124	0.9544	GU067492.1	-06.232900, -36.510300
CN69P	CN69.26P	Currais Novos	RN	T. brasiliensis	N5	Peridomicile	Mineral piles	Galea sp., Lizards	Negative	303	Galea spixii voucher MVZ:Mamm:197805 cytochrome b gene, complete cds; mitochondrial	Spix's Yellow-toothed Cavy	492	492	0.99	4e-135	0.9633	GU067492.1	-06.232900, -36.510300
CN69P	CN69.28P	Currais Novos	RN	T. brasiliensis	N5	Peridomicile	Mineral piles	Galea sp., Lizards	Positive	361	Kerodon rupestris voucher KR40 cytochrome B (cytb) gene, partial cds; mitochondrial	Rock cavy	592	592	0.97	4e-165	0.9688	GU136722.1	-06.232900, -36.510300
CN69P	CN69.29P	Currais Novos	RN	T. brasiliensis	N5	Peridomicile	Mineral piles	Galea sp., Lizards	Positive	365	Kerodon rupestris voucher KR40 cytochrome B (cytb) gene, partial cds; mitochondrial	Rock cavy	597	597	0.97	9e-167	0.9691	GU136722.1	-06.232900, -36.510300
CN69P	CN69.30P	Currais Novos	RN	T. brasiliensis	N5	Peridomicile	Mineral piles	Galea sp., Lizards	Positive	365	Galea spixii voucher MVZ:Mamm:197805 cytochrome b gene, complete cds; mitochondrial	Spix's Yellow-toothed Cavy	616	616	0.98	3e-172	0.9751	MN242242.1	-06.232900, -36.510300
CN76P	CN76.11P	Currais Novos	RN	T. brasiliensis	N4	Peridomicile	Mineral piles	Cats, Pigs, pehapz Kerodon rupestris	Positive	382	Felis catus mitochondrial cytb gene for cytochrome b, complete cds, haplotype: D-type	Cat	636	636	0.93	2e-178	0.99	AB194815.1	-06.246500, -36.514600
CN76P	CN76.13P	Currais Novos	RN	T. brasiliensis	N4	Peridomicile	Mineral piles	Cats, Pigs, pehapz Kerodon rupestris	Positive	369	Didelphis albiventris isolate RGR505 cytochrome b (cytb) gene, partial cds; mitochondrial	Opossum	641	641	0.96	4e-180	0.99	JF281003.1	-06.246500, -36.514600
CN76P	CN76.14P	Currais Novos	RN	T. brasiliensis	N4	Peridomicile	Mineral piles	Cats, Pigs, pehapz Kerodon rupestris	Positive	291	Sus scrofa mitochondrial partial cytb gene for cytochrome b, breed Khasi-local	Pig	497	497	0.94	7e-137	0.99	FM205713.1	-06.246500, -36.514600
CN76P	CN76.16P	Currais Novos	RN	T. brasiliensis	N4	Peridomicile	Mineral piles	Cats, Pigs, pehapz Kerodon rupestris	Positive	360	Didelphis albiventris isolate RGR505 cytochrome b (cytb) gene, partial cds; mitochondrial	Opossum	638	638	0.98	5e-179	0.99	JF281003.1	-06.246500, -36.514600
CN76P	CN76.24P	Currais Novos	RN	T. brasiliensis	N4	Peridomicile	Mineral piles	Cats, Pigs, pehapz Kerodon rupestris	Positive	347	Didelphis albiventris isolate RGR505 cytochrome b (cytb) gene, partial cds; mitochondrial	Opossum	627	627	1	1e-175	0.99	JF281003.1	-06.246500, -36.514600
CN76P	CN76.25P	Currais Novos	RN	T. brasiliensis	N4	Peridomicile	Mineral piles	Cats, Pigs, pehapz Kerodon rupestris	Positive	357	Felis catus mitochondrial cytb gene for cytochrome b, complete cds, haplotype: D-type	Cat	625	625	0.96	4e-175	0.99	AB194815.1	-06.246500, -36.514600
CN76P	CN76.27P	Currais Novos	RN	T. brasiliensis	N3	Peridomicile	Mineral piles	Cats, Pigs, pehapz Kerodon rupestris	Positive	370	Felis catus mitochondrial cytb gene for cytochrome b, complete cds, haplotype: D-type	Cat	636	636	0.96	2e-178	0.99	AB194815.1	-06.246500, -36.514600
CN76P	CN76.30P	Currais Novos	RN	T. brasiliensis	N3	Peridomicile	Mineral piles	Cats, Pigs, pehapz Kerodon rupestris	Positive	367	Didelphis albiventris isolate RGR505 cytochrome b (cytb) gene, partial cds; mitochondrial	Opossum	641	641	0.97	4e-180	0.99	JF281003.1	-06.246500, -36.514600
CN83S	CN83.1S	Currais Novos	RN	T. brasiliensis	N5	Sylvatic	Rocky outcrops	Kerdon rupestris, other rodents	Positive	301	Tupinambis merianae USNMField 166779 cytochrome b gene, partial cds; mitochondrial gene for mitochondrial product	Lizard	477	477	0.87	9e-131	0.99	AF151181.1	-06.237500, -36.507800
CN83S	CN83.5S	Currais Novos	RN	T. brasiliensis	N5	Sylvatic	Rocky outcrops	Kerdon rupestris, other rodents	Positive	355	Kerodon rupestris voucher KR40 cytochrome B (cytb) gene, partial cds; mitochondrial	Rock cavy	592	592	0.99	4e-165	0.97	GU136722.1	-06.237500, -36.507800
CN83S	CN83.13S	Currais Novos	RN	T. brasiliensis	N5	Sylvatic	Rocky outcrops	Kerdon rupestris, other rodents	Positive	356	Kerodon rupestris voucher KR40 cytochrome B (cytb) gene, partial cds; mitochondrial	Rock cavy	582	582	0.97	2e-162	0.97	GU136722.1	-06.237500, -36.507800
CN83S	CN83.16S	Currais Novos	RN	T. brasiliensis	N5	Sylvatic	Rocky outcrops	Kerdon rupestris, other rodents	Positive	296	Kerodon rupestris voucher KR40 cytochrome B (cytb) gene, partial cds; mitochondrial	Rock cavy	484	484	0.97	5e-133	0.97	GU136722.1	-06.237500, -36.507800
CN83S	CN83.17S	Currais Novos	RN	T. brasiliensis	N5	Sylvatic	Rocky outcrops	Kerdon rupestris, other rodents	Positive	361	Kerodon rupestris voucher KR40 cytochrome B (cytb) gene, partial cds; mitochondrial	Rock cavy	597	597	0.98	8e-167	0.97	GU136722.1	-06.237500, -36.507800
CN83S	CN83.25S	Currais Novos	RN	T. brasiliensis	N4	Sylvatic	Rocky outcrops	Kerdon rupestris, other rodents	Positive	357	Kerodon rupestris voucher KR40 cytochrome B (cytb) gene, partial cds; mitochondrial	Rock cavy	586	586	0.97	2e-163	0.97	GU136722.1	-06.237500, -36.507800
CN83S	CN83.26S	Currais Novos	RN	T. brasiliensis	N4	Sylvatic	Rocky outcrops	Kerdon rupestris, other rodents	Positive	276	Kerodon rupestris voucher KR40 cytochrome B (cytb) gene, partial cds; mitochondrial	Rock cavy	436	436	0.98	1e-118	0.96	GU136722.1	-06.237500, -36.507800
CN83S	CN83.27S	Currais Novos	RN	T. brasiliensis	N4	Sylvatic	Rocky outcrops	Kerdon rupestris, other rodents	Positive	361	Tupinambis merianae USNMField 166779 cytochrome b gene, partial cds; mitochondrial gene for mitochondrial product	Lizard	544	544	0.83	1e-150	0.99	AF151181.1	-06.237500, -36.507800
CN293S	CN293.01S	Currais Novos	RN	T. brasiliensis	N5	Sylvatic	Rocky outcrops	Lizards	Negative	346	Thrichomys apereoides XI 102 cytochrome b (cytb) gene, partial cds; mitochondrial gene for mitochondrial product	Rodent	472	472	0.98	4e-126	0.9682	AY083338.1	-06.206092, -36.519111
CN293S	CN293.02S	Currais Novos	RN	T. brasiliensis	N5	Sylvatic	Rocky outcrops	Lizards	Negative	276	Mus musculus MAI-2032 mitochondrial Cytb gene for cytochrome b, partial cds	Mouse	470	470	0.98	2e-128	0.9815	LC325108.1	-06.206092, -36.519111
CN293S	CN293.03S	Currais Novos	RN	T. brasiliensis	N5	Sylvatic	Rocky outcrops	Lizards	Negative	285	Mus musculus strain BALB/c cytochrome b (cytb) gene, partial cds; mitochondrial	Mouse	518	518	0.99	5e-143	0.9965	HQ180173.1	-06.206092, -36.519111
EM86S	EM86.2S	Emas	PB	T. brasiliensis	M	Sylvatic	Rocky outcrops	Galea sp., Lizard	Positive	357	Galea spixii voucher MVZ:Mamm:197805 cytochrome b gene, complete cds; mitochondrial	Spix's Yellow-toothed Cavy	571	571	0.98	5e-159	0.9601	GU067492.	-07.129833, -37.696333
EM86S	EM86.4S	Emas	PB	T. brasiliensis	M	Sylvatic	Rocky outcrops	Galea sp., Lizard	Negative	290	Galea spixii voucher MVZ:Mamm:197805 cytochrome b gene, complete cds; mitochondrial	Spix's Yellow-toothed Cavy	486	486	0.98	1e-133	0.97	GU067492.1	-07.129833, -37.696333
EM86S	EM86.6S	Emas	PB	T. brasiliensis	M	Sylvatic	Rocky outcrops	Galea sp., Lizard	Negative	362	Columbina picui cytochrome b gene, partial cds; mitochondrial gene for mitochondrial product	Bird	599	599	0.91	2e-167	0.99	AF182687.1	-07.129833, -37.696333
EM86S	EM86.7S	Emas	PB	T. brasiliensis	M	Sylvatic	Rocky outcrops	Galea sp., Lizard	Negative	361	Galea spixii voucher MVZ:Mamm:197805 cytochrome b gene, complete cds; mitochondrial	Spix's Yellow-toothed Cavy	577	577	0.98	1e-160	0.96	GU067492.1	-07.129833, -37.696333
EM86S	EM86.8S	Emas	PB	T. brasiliensis	M	Sylvatic	Rocky outcrops	Galea sp., Lizard	Positive	347	Galea spixii voucher MVZ:Mamm:197805 cytochrome b gene, complete cds; mitochondrial	Spix's Yellow-toothed Cavy	560	560	1	1e-155	0.9568	GU067492.1	-07.129833, -37.696333
EM86S	EM86.10S	Emas	PB	T. brasiliensis	M	Sylvatic	Rocky outcrops	Galea sp., Lizard	Negative	347	Galea spixii voucher MVZ:Mamm:197805 cytochrome b gene, complete cds; mitochondrial	Spix's Yellow-toothed Cavy	560	560	1	1e-155	0.9568	GU067492.1	-07.129833, -37.696333
EM86S	EM86.14S	Emas	PB	T. brasiliensis	N5	Sylvatic	Rocky outcrops	Galea sp., Lizard	Negative	347	Galea spixii voucher MVZ:Mamm:197805 cytochrome b gene, complete cds; mitochondrial	Spix's Yellow-toothed Cavy	560	560	1	1e-155	0.9568	GU067492.1	-07.129833, -37.696333
EM86S	EM86.15S	Emas	PB	T. brasiliensis	N5	Sylvatic	Rocky outcrops	Galea sp., Lizard	Negative	398	Galea spixii voucher MVZ:Mamm:197805 cytochrome b gene, complete cds; mitochondrial	Spix's Yellow-toothed Cavy	464	464	0.73	1e-126	0.9522	GU067492.1	-07.129833, -37.696333
EM86S	EM86.16S	Emas	PB	T. brasiliensis	N5	Sylvatic	Rocky outcrops	Galea sp., Lizard	Negative	349	Galea spixii voucher MVZ:Mamm:197805 cytochrome b gene, complete cds; mitochondrial	Spix's Yellow-toothed Cavy	564	564	0.99	8e-157	0.96	GU067492.1	-07.129833, -37.696333
EM86S	EM86.17S	Emas	PB	T. brasiliensis	N5	Sylvatic	Rocky outcrops	Galea sp., Lizard	Negative	359	Kerodon rupestris voucher KR40 cytochrome B (cytb) gene, partial cds; mitochondrial	Rock cavy	597	597	0.99	8e-167	0.97	GU136722.1	-07.129833, -37.696333
EM86S	EM86.20S	Emas	PB	T. brasiliensis	N5	Sylvatic	Rocky outcrops	Galea sp., Lizard	Negative	365	Galea spixii voucher MVZ:Mamm:197805 cytochrome b gene, complete cds; mitochondrial	Spix's Yellow-toothed Cavy	577	577	0.97	1e-160	0.958	GU067492.1	-07.129833, -37.696333
EM86S	EM86.25S	Emas	PB	T. brasiliensis	N5	Sylvatic	Rocky outcrops	Galea sp., Lizard	Negative	288	Galea spixii voucher MVZ:Mamm:197805 cytochrome b gene, complete cds; mitochondrial	Spix's Yellow-toothed Cavy	449	449	0.96	2e-122	0.957	GU067492.1	-07.129833, -37.696333
ST288P	ST288.01P	Santa Teresinha	PB	T. brasiliensis	N5	Peridomicile	Livestock breeding	Chicken, Dog	Negative	333	Gallus gallus isolate C50a cytochrome b (cytb) gene, partial cds; mitochondrial	chicken	608	608	0.98	4e-170	1	DQ512917.1	-07.041749, -37.356787
ST288P	ST288.02P	Santa Teresinha	PB	T. brasiliensis	N5	Peridomicile	Livestock breeding	Chicken, Dog	Positive	354	Gallus gallus isolate C50a cytochrome b (cytb) gene, partial cds; mitochondrial	chicken	654	654	1	0	1	DQ512917.1	-07.041749, -37.356787
ST288P	ST288.03P	Santa Teresinha	PB	T. brasiliensis	N5	Peridomicile	Livestock breeding	Chicken, Dog	Positive	300	Gallus gallus isolate C50a cytochrome b (cytb) gene, partial cds; mitochondrial	chicken	555	555	1	4e-154	1	DQ512917.1	-07.041749, -37.356787
ST288P	ST288.04P	Santa Teresinha	PB	T. brasiliensis	N5	Peridomicile	Livestock breeding	Chicken, Dog	Negative	364	Gallus gallus isolate C50a cytochrome b (cytb) gene, partial cds; mitochondrial	chicken	662	662	0.98	0	1	DQ512917.1	-07.041749, -37.356787
ST288P	ST288.05P	Santa Teresinha	PB	T. brasiliensis	N4	Peridomicile	Livestock breeding	Chicken, Dog	Negative	233	Gallus gallus mitochondrion, complete genome	chicken	414	414	1	6e-112	0.9872	MH732978.1	-07.041749, -37.356787
ST289S	TB289.01S	Santa Teresinha	PB	T. brasiliensis	N5	Sylvatic	Rocky outcrops	Galea sp., Lizard	Negative	270	Galea spixii voucher MVZ:Mamm:197805 cytochrome b gene, complete cds; mitochondrial	Spix's Yellow-toothed Cavy	414	414	0.95	7e-112	0.9575	GU067492.1	-07.037502, -37.356640
ST289S	TB289.02S	Santa Teresinha	PB	T. brasiliensis	N5	Sylvatic	Rocky outcrops	Galea sp., Lizard	Negative	334	Galea spixii voucher MVZ:Mamm:197805 cytochrome b gene, complete cds; mitochondrial	Spix's Yellow-toothed Cavy	547	547	0.99	8e-152	0.9639	GU067492.1	-07.037502, -37.356640
ST289S	TB289.03S	Santa Teresinha	PB	T. brasiliensis	N5	Sylvatic	Rocky outcrops	Galea sp., Lizard	Negative	347	Thrichomys apereoides XI 102 cytochrome b (cytb) gene, partial cds; mitochondrial gene for mitochondrial product	Rodent	472	472	0.97	4e-127	0.9682	AY083338.1	-07.037502, -37.356640
ST289S	TB289.04S	Santa Teresinha	PB	T. brasiliensis	N5	Sylvatic	Rocky outcrops	Galea sp., Lizard	Negative	349	Thrichomys apereoides XI 102 cytochrome b (cytb) gene, partial cds; mitochondrial gene for mitochondrial product	Rodent	471	472	0.96	4e-129	0.9682	AY083338.1	-07.037502, -37.356640
ST289S	TB289.05S	Santa Teresinha	PB	T. brasiliensis	N5	Sylvatic	Rocky outcrops	Galea sp., Lizard	Negative	365	Galea spixii voucher MVZ:Mamm:197805 cytochrome b gene, complete cds; mitochondrial	Spix's Yellow-toothed Cavy	553	553	0.99	2e-153	0.95	GU067492.1	-07.037502, -37.356640
ST289S	TB289.06S	Santa Teresinha	PB	T. brasiliensis	N5	Sylvatic	Rocky outcrops	Galea sp., Lizard	Negative	348	Felis catus isolate 23 cytochrome b (cytb) gene, partial cds; mitochondrial	Cat	632	632	1	2e-177	0.9943	KX348260.1	-07.037502, -37.356640
ST289S	TB289.07S	Santa Teresinha	PB	T. brasiliensis	N5	Sylvatic	Rocky outcrops	Galea sp., Lizard	Negative	355	Galea spixii voucher MVZ:Mamm:197805 cytochrome b gene, complete cds; mitochondrial	Spix's Yellow-toothed Cavy	569	569	0.99	2e-158	0.9575	GU067492.1	-07.037502, -37.356640
ST289S	TB289.08S	Santa Teresinha	PB	T. brasiliensis	N5	Sylvatic	Rocky outcrops	Galea sp., Lizard	Negative	355	Galea spixii voucher MVZ:Mamm:197805 cytochrome b gene, complete cds; mitochondrial	Spix's Yellow-toothed Cavy	569	569	0.99	2e-158	0.9575	GU067492.1	-07.037502, -37.356640
ST289S	TB289.10S	Santa Teresinha	PB	T. brasiliensis	N5	Sylvatic	Rocky outcrops	Galea sp., Lizard	Negative	306	Galea spixii voucher MVZ:Mamm:197805 cytochrome b gene, complete cds; mitochondrial	Spix's Yellow-toothed Cavy	507	507	0.99	1e-139	0.9671	GU067492.1	-07.037502, -37.356640
ST289S	TB289.11S	Santa Teresinha	PB	T. brasiliensis	N5	Sylvatic	Rocky outcrops	Galea sp., Lizard	Negative	338	Galea spixii voucher MVZ:Mamm:197805 cytochrome b gene, complete cds; mitochondrial	Spix's Yellow-toothed Cavy	556	556	0.98	1e-154	0.9671	GU067492.1	-07.037502, -37.356640
SJ290S	SJ290.1S	São José de Espinharas	PB	T. brasiliensis	F	Sylvatic	Rocky outcrops	Galea sp., Lizard, Bat	Negative	357	Zenaida auriculata mitochondrion, complete genome	Bird	625	625	0.98	4e-175	0.9858	HM640211.1	-06.851782, -37.317700
SJ290S	SJ290.2S	São José de Espinharas	PB	T. brasiliensis	N5	Sylvatic	Rocky outcrops	Galea sp., Lizard, Bat	Negative	347	Galea spixii voucher MVZ:Mamm:197805 cytochrome b gene, complete cds; mitochondrial	Spix's Yellow-toothed Cavy	569	569	1	2e-158	0.9625	GU067492.1	-06.851782, -37.317700
SJ290S	SJ290.3S	São José de Espinharas	PB	T. brasiliensis	N4	Sylvatic	Rocky outcrops	Galea sp., Lizard, Bat	Negative	353	Galea spixii voucher MVZ:Mamm:197805 cytochrome b gene, complete cds; mitochondrial	Spix's Yellow-toothed Cavy	575	575	0.99	4e-160	0.9629	GU067492.1	-06.851782, -37.317700
SJ290S	SJ290.4S	São José de Espinharas	PB	T. brasiliensis	N4	Sylvatic	Rocky outcrops	Galea sp., Lizard, Bat	Negative	350	Galea spixii voucher MVZ:Mamm:197805 cytochrome b gene, complete cds; mitochondrial	Spix's Yellow-toothed Cavy	571	571	0.99	5e-159	0.9626	GU067492.1	-06.851782, -37.317700
SJ290S	SJ290.5S	São José de Espinharas	PB	T. brasiliensis	N4	Sylvatic	Rocky outcrops	Galea sp., Lizard, Bat	Negative	354	Galea spixii voucher MVZ:Mamm:197805 cytochrome b gene, complete cds; mitochondrial	Spix's Yellow-toothed Cavy	575	575	0.98	4e-160	0.9629	GU067492.1	-06.851782, -37.317700
SJ290S	SJ290.6S	São José de Espinharas	PB	T. brasiliensis	N4	Sylvatic	Rocky outcrops	Galea sp., Lizard, Bat	Negative	350	Galea spixii voucher MVZ:Mamm:197805 cytochrome b gene, complete cds; mitochondrial	Spix's Yellow-toothed Cavy	571	571	0.99	5e-159	0.9626	GU067492.1	-06.851782, -37.317700
SJ290S	SJ290.7S	São José de Espinharas	PB	T. brasiliensis	N4	Sylvatic	Rocky outcrops	Galea sp., Lizard, Bat	Negative	356	Tropidurus semitaeniatus voucher MTR15579 cytochrome b (cytb) gene, partial cds; mitochondrial	Lizard	540	540	0.95	1e-149	0.96	KR707088.1	-06.851782, -37.317700
SJ290S	SJ290.8S	São José de Espinharas	PB	T. brasiliensis	N2	Sylvatic	Rocky outcrops	Galea sp., Lizard, Bat	Negative	346	Galea spixii voucher MVZ:Mamm:197805 cytochrome b gene, complete cds; mitochondrial	Spix's Yellow-toothed Cavy	564	564	0.99	9e-157	0.9622	GU067492.1	-06.851782, -37.317700
PT291P	PT291.01P	Patos	PB	T. brasiliensis	N5	Peridomicile	Mineral piles	Galea sp., Lizard, Frog	Negative	304	Galea spixii voucher MVZ:Mamm:197805 cytochrome b gene, complete cds; mitochondrial	Spix's Yellow-toothed Cavy	556	556	0.98	1e-154	0.9671	GU067492.1	-07.074311, -37.266988
PT291P	PT291.02P	Patos	PB	T. brasiliensis	N5	Peridomicile	Mineral piles	Galea sp., Lizard, Frog	Negative	364	Galea spixii voucher MVZ:Mamm:197805 cytochrome b gene, complete cds; mitochondrial	Spix's Yellow-toothed Cavy	582	582	0.98	3e-162	0.9609	GU067492.1	-07.074311, -37.266988
PT291P	PT291.03P	Patos	PB	T. brasiliensis	N5	Peridomicile	Mineral piles	Galea sp., Lizard, Frog	Negative	349	Galea spixii voucher MVZ:Mamm:197805 cytochrome b gene, complete cds; mitochondrial	Spix's Yellow-toothed Cavy	575	575	0.99	4e-160	0.9654	GU067492.1	-07.074311, -37.266988
PT291P	PT291.04P	Patos	PB	T. brasiliensis	N5	Peridomicile	Mineral piles	Galea sp., Lizard, Frog	Negative	360	Galea spixii voucher MVZ:Mamm:197805 cytochrome b gene, complete cds; mitochondrial	Spix's Yellow-toothed Cavy	582	582	0.99	2e-162	0.9608	GU067492.1	-07.074311, -37.266988
PT291P	PT291.05P	Patos	PB	T. brasiliensis	N5	Peridomicile	Mineral piles	Galea sp., Lizard, Frog	Negative	288	Mus musculus MAI-2032 mitochondrial Cytb gene for cytochrome b, partial cds	Mouse	470	470	0.98	2e-128	0.9815	LC325108.1	-07.074311, -37.266988
PT291P	PT291.06P	Patos	PB	T. brasiliensis	N5	Peridomicile	Mineral piles	Galea sp., Lizard, Frog	Negative	363	Galea spixii voucher MVZ:Mamm:197805 cytochrome b gene, complete cds; mitochondrial	Spix's Yellow-toothed Cavy	588	588	0.98	5e-164	0.9636	GU067492.1	-07.074311, -37.266988
PT291P	PT291.07P	Patos	PB	T. brasiliensis	N5	Peridomicile	Mineral piles	Galea sp., Lizard, Frog	Negative	373	Galea spixii voucher MVZ:Mamm:197805 cytochrome b gene, complete cds; mitochondrial	Spix's Yellow-toothed Cavy	542	542	0.95	4e-150	0.95	GU067492.1	-07.074311, -37.266988
PT291P	PT291.08P	Patos	PB	T. brasiliensis	N5	Peridomicile	Mineral piles	Galea sp., Lizard, Frog	Negative	347	Galea spixii voucher MVZ:Mamm:197805 cytochrome b gene, complete cds; mitochondrial	Spix's Yellow-toothed Cavy	575	575	1	4e-160	0.9654	GU067492.1	-07.074311, -37.266988
PT291P	PT291.09P	Patos	PB	T. brasiliensis	N5	Peridomicile	Mineral piles	Galea sp., Lizard, Frog	Negative	361	Galea spixii voucher MVZ:Mamm:197805 cytochrome b gene, complete cds; mitochondrial	Spix's Yellow-toothed Cavy	577	577	0.98	1e-160	0.958	GU067492.1	-07.074311, -37.266988
PT291P	PT291.10P	Patos	PB	T. brasiliensis	N5	Peridomicile	Mineral piles	Galea sp., Lizard, Frog	Negative	364	Galea spixii voucher MVZ:Mamm:197805 cytochrome b gene, complete cds; mitochondrial	Spix's Yellow-toothed Cavy	593	593	0.98	1e-165	0.9664	GU067492.1	-07.074311, -37.266988
PT291P	PT291.11P	Patos	PB	T. brasiliensis	N5	Peridomicile	Mineral piles	Galea sp., Lizard, Frog	Negative	360	Galea spixii voucher MVZ:Mamm:197805 cytochrome b gene, complete cds; mitochondrial	Spix's Yellow-toothed Cavy	588	588	0.99	5e-164	0.9636	GU067492.1	-07.074311, -37.266988
PT291P	PT291.12P	Patos	PB	T. brasiliensis	N5	Peridomicile	Mineral piles	Galea sp., Lizard, Frog	Negative	360	Galea spixii voucher MVZ:Mamm:197805 cytochrome b gene, complete cds; mitochondrial	Spix's Yellow-toothed Cavy	590	590	0.99	1e-164	0.9636	GU067492.1	-07.074311, -37.266988
PT291P	PT291.13P	Patos	PB	T. brasiliensis	N5	Peridomicile	Mineral piles	Galea sp., Lizard, Frog	Negative	357	Galea spixii voucher MVZ:Mamm:197805 cytochrome b gene, complete cds; mitochondrial	Spix's Yellow-toothed Cavy	584	584	0.99	7e-163	0.9634	GU067492.1	-07.074311, -37.266988
PT291P	PT291.14P	Patos	PB	T. brasiliensis	N5	Peridomicile	Mineral piles	Galea sp., Lizard, Frog	Negative	355	Galea spixii voucher MVZ:Mamm:197805 cytochrome b gene, complete cds; mitochondrial	Spix's Yellow-toothed Cavy	577	577	0.99	1e-160	0.9603	GU067492.1	-07.074311, -37.266988
PT291P	PT291.15P	Patos	PB	T. brasiliensis	N5	Peridomicile	Mineral piles	Galea sp., Lizard, Frog	Negative	354	Galea spixii voucher MVZ:Mamm:197805 cytochrome b gene, complete cds; mitochondrial	Spix's Yellow-toothed Cavy	580	580	0.99	9e-162	0.9632	GU067492.1	-07.074311, -37.266989
*RN=Rio Grande do Norte and PB= Paraíba, **N[nymphal stage 1-5], M= Adult male and F= Adult Female; ***uncertain identification (mixed feedings)
